# Supplementary material for: Clinical role, optimal timing and frequency of serum infliximab and anti-infliximab antibody level measurements in patients with inflammatory bowel disease
Source: PLoS One. 2017 Mar 31;12(3):e0172916. doi: 10.1371/journal.pone.0172916 (PMC5376081; doi:10.1371/journal.pone.0172916)
Supplement: S1 File — (XLSX) [file pone.0172916.s001.xlsx]

## Sheet: Munka1
Response (0: inadequate; 1: adequate)	Long term response (0: inadequate; 1: adequate)	AE (0: no adverse event;	IFX level (ug/ml)			ATI (ng/ml)
			TL	W2aTL	W6aTL	TL	W2aTL	W6aTL
0	0	0	0.133145	4.34	0.19	neg	neg	neg
1	1	0	3.41	4.95	2.95	neg	neg	neg			AI	adverse event
1	1	0	3.2	4.1	2.62	neg	neg	neg			IFX	infliximab
0	0	allergy	0.100496	0.12	0.1	143.236	neg	206.28			TL	trough level
1	1	0	7.88	58.89	4.63	neg	neg	neg			W2aTL	week 2 after TL
1	1	0	3.19918	4.15	2.44	neg	neg	neg			W6aTL	week 6 after TL
1	1	0	2.26	4.4	3.33	neg	neg	neg			ATI	antibody-to-infliximab
0	1	0	0.0928706	0.09	0.17	308.729	759.92	neg
0	0	0	2.24119	68.34	8.46	neg	neg	neg
1	1	0	2.5685	3.95	2.3	neg	neg	neg
0	0	0	1.782	33.28	2.18	neg	neg	neg
1	1	0	3.19918	3.95	2.96	neg	neg	neg
0	1	0	2.87	4.4	0.84	neg	neg	neg
0	0	0	0.0932964	0.21	0.09	168.765	neg	277.76
1	1	0	2.25	3.9	2.85	neg	neg	neg
0	0	0	0.093617	0.09	0.09	111.269	622.07	149.23
0	0	0	2.16	42.58	0.11	neg	neg	neg
0	0	0	2.41826	2.96	1.52	neg	neg	neg
0	0	0	3.66365	83.45	2.72	neg	neg	neg
0	0	0	1.89248	68.34	3.65	neg	neg	neg
1	1	0	1.70871	3.28	2.18	neg	neg	neg
1	0	allergy	1.72234	2.15	2.11	506.976	546.89	495.5
1	1	0	2.13443	3.33	1.92	neg	neg	neg
0	0	0	2.9799	89.64	7.21	neg	neg	neg
0	1	0	0.451088	3.41	0.1	neg	neg	192.07
0	1	0	0.144407	7.06	0.24	231.144	neg	226.48
1	1	0	4.3366	3.41	3.3	neg	neg	neg
1	1	0	2.09304	25.52	2.09	neg	neg	neg
1	1	0	6.24	162.4	19.07	neg	neg	neg
0	0	0	1.70871	33.28	1.77	50.6488	neg	neg
1	1	0	4.15219	3.42	2.21	neg	neg	neg
0	0	0	1.44497	2.15	2.62	neg	neg	neg
0	0	0	2.20609	4.634	4.09091	neg	neg	neg
1	1	0	4.10865	73.41	8.95	neg	neg	neg
0	0	0	2.367	0	2.859	neg	neg	neg
0	0	0	1.333	14.26	2.284	neg	neg	18.91
0	0	0	0	1.524	0	16.71	neg	neg
0	0	0	0.4838	2.32	1.9	neg	neg	neg
0	0	0	1.062	1.113	3.442	neg	neg	neg
0	0	0	0	1.605	0.01712	neg	neg	neg
1	1	0	0.8252	2.425	2.249	neg	neg	neg
0	0	0	0.03565	1.632	0	neg	neg	neg
0	0	0	0	2.666	0.2354	5.785	neg	neg
1	1	0	2.551	2.112	1.004	neg	neg	neg
1	1	0	2.232	5.979	2.425	neg	neg	neg
1	1	0	2.046	1.767	2.191	neg	neg	neg
0	1	0	0.6373	1.382	0.7001	neg	neg	neg
0	0	0	0.9275	0.8252	1.045	neg	neg	neg
